# Supplementary material for: The Effect of the N-Oxide Oxygen Atom on the Crystalline and Photophysical Properties of [1,2,5]Oxadiazolo[3,4-d]pyridazines
Source: Molecules. 2025 May 29;30(11):2374. doi: 10.3390/molecules30112374 (PMC12156411; doi:10.3390/molecules30112374)
Supplement: Supplementary file 1 [file molecules-30-02374-s001.zip]

Archive with 1 entries (1 files):
- molecules-3641728-supplementary.pdf
